# Supplementary material for: CircRIC8B regulates the lipid metabolism of chronic lymphocytic leukemia through miR199b-5p/LPL axis
Source: Exp Hematol Oncol. 2022 Sep 5;11:51. doi: 10.1186/s40164-022-00302-0 (PMC9442988; doi:10.1186/s40164-022-00302-0)
Supplement: Supplementary file 1 — Additional file 1: Table S1. Primer sequences used in qRT-PCR and PCR analysis [file 40164_2022_302_MOESM9_ESM.xlsx]

## Sheet: Sheet1
Table S1. Primer sequences used in qRT-PCR and PCR analysis.
Gene	Forward primer (5’ to 3’)	Reverse primer (5’ to 3’)
circRIC8B	ACAAAAATGCAAAACCAAAAGTG	CATTGCTGTGTAGCTCTTCT
GAPDH	CTGGGCTACACTGAGCACC	AAGTGGTCGTTGAGGGCAATG
LPL	CTGCTGGCATTGCAGGAAGTCT	CATCAGGAGAAAGACGACTCGG
miR199a	CGCGCCCAGTGTTCAGACTAC	AGTGCAGGGTCCGAGGTATT
miR199b	CGCGCCCAGTGTTTAGACTAT	AGTGCAGGGTCCGAGGTATT
miR27a	GCGCGTTCACAGTGGCTAAG	AGTGCAGGGTCCGAGGTATT
miR27b	GCGCGTTCACAGTGGCTAAG	AGTGCAGGGTCCGAGGTATT
miR892c	CGCGCACTGTTTCCTTTCTG	AGTGCAGGGTCCGAGGTATT
RIC8B	CTCAGAGGATGAGGACACAGAC	GGTTGAGTGCTTCCTCCAAAGG
U6	CTCGCTTCGGCAGCACA	AACGCTTCACGAATTTGCGT
