# Supplementary material for: CircRIC8B regulates the lipid metabolism of chronic lymphocytic leukemia through miR199b-5p/LPL axis
Source: Exp Hematol Oncol. 2022 Sep 5;11:51. doi: 10.1186/s40164-022-00302-0 (PMC9442988; doi:10.1186/s40164-022-00302-0)
Supplement: Supplementary file 2 — Additional file 2: Table S2. Metabolic score of 53 CLL patients [file 40164_2022_302_MOESM6_ESM.xlsx]

## Sheet: Sheet1
Table S2. Metabolic score of 53 CLL patients.
Metabolism pathway	N1059	N1109	N1461	N1603	N2001	N2919	N2988	LMJ	DCH	HXD	WZC	N4114	ZJ	JJF	WWY	GF	N3452	N3453	N3556	N3448	LF	N3935	N3936	4040	LZH	FP	YJ	518	537	N103	N519	N545	N857	N906	N958	N1010	N1048	N1049	N1166	N1194	N1258	N1263	N1345	N1416	N1587	N2010	N2150	N2697	N3942
Glycolysis / Gluconeogenesis	-0.33535	-0.478389	-0.299493	0.383508	0.578453	-0.379665	0.140179	0.354595	-0.414895	-0.21591	-0.142592	0.328549	-0.104059	-0.0241506	-0.463016	0.124487	-0.110547	0.380038	-0.442434	0.126808	0.180043	0.250843	-0.200038	0.143477	-0.278371	0.487752	0.0701232	0.33542	-0.136063	-0.576199	-0.199641	-0.292772	0.256614	-0.244033	0.44111	0.0729336	-0.374496	0.367939	-0.454601	-0.0309267	-0.0926369	0.480578	-0.303823	0.194373	0.260478	0.53936	-0.383504	-0.520793	0.18464
Citrate cycle (TCA cycle)	-0.303589	-0.464202	-0.383099	0.403211	0.471171	-0.180048	-0.307895	0.456184	-0.254729	-0.139767	-0.0518741	0.023589	0.114315	-0.00982895	-0.38709	0.256019	-0.321216	0.411487	-0.189322	0.321444	-0.0834932	0.289007	-0.12885	0.225617	0.164092	0.39734	-0.158691	0.143457	0.371968	-0.528394	-0.00915642	-0.418538	0.00884696	-0.486977	0.417307	0.191402	-0.272367	0.240372	-0.203475	0.0186431	0.063172	0.325771	-0.216955	0.0104312	0.417734	0.225173	-0.267544	-0.368867	0.24174
Pentose phosphate pathway	-0.363563	-0.508984	-0.341278	0.00169054	0.506996	-0.430018	0.392944	0.364906	-0.40396	-0.154303	0.0668904	0.510202	-0.117608	-0.203509	-0.485312	0.0738549	-0.0517818	0.541403	-0.475686	0.259725	0.291531	0.37401	0.0245256	-0.179464	0.340881	0.472924	0.306494	0.399964	-0.0739333	-0.39451	-0.350607	-0.200766	-0.229083	-0.411202	0.0833276	0.0365889	0.202643	0.35519	-0.55618	0.120329	-0.321194	0.442577	-0.305895	0.101881	0.0560129	0.420851	-0.331663	-0.458674	0.267377
Pentose and glucuronate interconversions	0.244438	-0.44422	0.116674	0.339612	0.48105	-0.523386	-0.312273	0.328979	0.034516	0.588082	-0.189648	0.112774	-0.223949	-0.288013	-0.298012	0.267136	-0.381583	-0.145871	-0.615104	0.267648	-0.0143581	0.111193	-0.173774	0.209826	-0.100815	0.641657	0.232443	0.21237	0.142622	-0.702955	-0.0686028	0.259695	-0.311779	-0.658113	0.226906	0.46178	0.479516	0.256196	-0.576478	0.421359	-0.350015	0.487956	-0.117133	-0.505006	0.578533	-0.0223269	-0.46372	-0.2437	0.390653
Fructose and mannose metabolism	-0.307125	-0.419868	-0.39217	-0.00216918	0.38414	-0.411422	0.185828	0.254311	-0.326035	-0.330485	-0.0212909	0.526394	-0.305011	-0.334411	-0.568132	0.31642	0.109279	0.484091	-0.486926	-0.104561	0.201177	0.417616	0.0041745	0.164367	0.0173139	0.45815	0.0195694	0.454258	-0.0607537	-0.401844	-0.418627	-0.359917	0.460825	-0.165325	0.172743	0.246851	-0.239374	0.546322	-0.525269	-0.322008	-0.356446	0.305604	-0.406855	0.166885	0.193989	0.485698	-0.390597	-0.515676	0.283353
Galactose metabolism	-0.254753	-0.447073	-0.27213	0.288074	0.482724	-0.316332	0.154558	0.388213	-0.388615	-0.130552	-0.109721	0.56839	-0.309307	-0.450559	-0.420155	0.203636	-0.0548042	0.327781	-0.443702	-0.192567	0.0910018	0.317402	-0.099693	0.236962	0.195807	0.393751	-0.06111	0.506132	-0.191	-0.476827	-0.256405	-0.460837	0.0590945	-0.344729	0.329458	0.163201	-0.313364	0.54868	-0.495383	-0.0594128	-0.36691	0.491272	-0.312512	-0.143782	0.309461	0.466122	-0.381677	-0.390299	0.120154
Ascorbate and aldarate metabolism	0.407045	-0.558334	0.308163	0.431692	0.122741	-0.154387	0.151738	0.555706	0.332419	0.383037	-0.180359	0.064113	-0.448721	0.0920683	-0.399967	0.19496	0.0324476	0.224057	-0.28438	0.3531	0.264776	-0.167861	-0.473408	0.621368	-0.373196	0.227132	0.127411	0.292627	-0.683956	-0.341811	0.172366	0.296344	-0.0175897	-0.31406	0.294223	0.368796	-0.331043	0.298512	-0.301257	0.359189	-0.43838	0.0869025	-0.501094	-0.164164	0.153408	0.594903	-0.632593	0.143461	-0.184397
Starch and sucrose metabolism	-0.0966569	-0.299066	-0.156679	0.290516	0.311115	-0.212583	0.211887	0.272696	-0.284603	-0.412582	0.0296956	0.432869	-0.112165	-0.378244	-0.305217	0.393049	0.151512	-0.0230097	-0.266206	-0.330404	0.0995841	-0.0617072	-0.203001	0.270174	0.257356	0.327501	-0.317391	0.279163	0.230881	-0.163031	-0.0881848	-0.132772	-0.215181	-0.249135	0.0992422	-0.111019	-0.22751	0.168844	-0.376843	0.293178	-0.162487	0.520396	-0.298038	-0.175388	0.275587	0.348351	-0.172502	-0.151067	-0.267943
Amino sugar and nucleotide sugar metabolism	-0.246008	-0.344158	0.0374089	0.222993	0.170251	-0.168174	0.249521	0.279053	0.0394468	0.0608576	0.0625034	0.168672	-0.351702	-0.177667	-0.358853	0.27385	0.0974848	0.0265693	-0.230536	-0.0723752	-0.179478	0.120754	-0.273324	0.340467	-0.0895654	0.310128	0.0813038	0.201306	-0.127314	-0.223251	-0.204511	-0.187928	0.0943836	-0.289601	0.313264	0.0919373	-0.00581687	0.1938	-0.377275	0.14238	-0.153814	0.214705	-0.338418	-0.117506	0.322478	0.407568	-0.16516	-0.220159	0.192849
Pyruvate metabolism	-0.034793	-0.524399	-0.0253642	0.463647	0.488896	-0.162855	-0.0216017	0.23565	-0.120302	0.0235608	-0.118209	0.0100137	0.065646	0.0836912	-0.353864	0.315232	-0.223773	0.440365	-0.459517	-0.0159318	0.0227353	0.170409	-0.407151	0.104771	-0.0650727	0.400441	-0.204666	0.36219	-0.0199102	-0.526904	0.123553	-0.247092	-0.26005	-0.495246	0.503736	0.204174	-0.291155	0.35072	-0.50629	0.130723	0.0367098	0.321908	-0.165029	-0.0719682	0.389774	0.479026	-0.269425	-0.254456	0.160415
Glyoxylate and dicarboxylate metabolism	0.154956	-0.51375	0.108227	0.174096	0.36398	-0.185881	-0.272126	0.212452	0.00667803	0.071134	-0.237087	0.18513	-0.0389347	-0.118964	-0.198484	0.388348	-0.174782	0.193835	-0.253094	0.225583	-0.123299	0.0914061	-0.112309	-0.263753	0.176351	0.199296	0.0733078	0.318713	0.0619751	-0.376827	0.000281575	-0.335205	-0.0871586	-0.409695	0.0980102	0.256014	0.0479831	0.248048	-0.393833	-0.0503563	-0.113793	0.285787	-0.269448	-0.181158	0.313296	0.0646847	-0.00267793	-0.215309	0.244356
Propanoate metabolism	0.339587	-0.410028	0.240406	0.491913	0.37183	-0.202705	-0.345625	0.245031	0.231505	0.122612	-0.252889	-0.350814	0.000291007	0.0280964	-0.163332	0.37563	-0.255361	-0.160219	-0.399758	0.0503793	-0.167134	-0.284211	-0.474545	0.0271145	0.205263	0.366627	0.0234481	0.346519	0.172702	-0.457558	0.241386	0.0794963	-0.0685489	-0.45368	0.419932	0.383817	-0.0947126	-0.0091393	-0.559695	0.212801	0.0461919	0.223198	0.00272399	-0.364454	0.311056	0.167227	-0.180357	0.0882968	-0.142792
Butanoate metabolism	0.385579	-0.512819	0.353199	0.439405	0.134265	-0.298024	-0.452332	0.00706197	0.290732	0.386897	-0.370887	-0.105154	-0.0137984	-0.236762	-0.325442	0.406217	-0.344149	-0.307361	-0.268056	0.258715	-0.00845214	-0.248947	-0.286401	0.0649609	0.268761	0.332652	0.223137	0.315618	0.238504	0.079177	0.00279733	-0.177356	-0.0719458	-0.117393	0.42728	0.55845	-0.0542127	-0.101454	-0.50849	0.304034	-0.314137	0.026233	-0.340007	-0.325427	0.407895	0.334249	-0.280225	0.0676418	-0.104491
Inositol phosphate metabolism	-0.266725	0.121715	0.014605	-0.112288	0.0833957	0.165972	0.089269	0.0640924	-0.288655	-0.161779	0.237105	-0.0583784	-0.135216	0.182254	0.19669	0.0919974	0.0770902	0.13244	0.224812	-0.16257	-0.0784431	-0.00895069	-0.160054	0.0782293	0.123993	-0.303557	-0.22635	-0.0799962	0.0217662	0.00946618	0.0666568	-0.139488	0.292492	-0.034337	-0.0817243	0.0324878	-0.00412435	0.194614	0.198947	-0.140818	0.104999	0.0858929	-0.240941	0.0881442	0.217121	0.161224	0.0633365	-0.143037	-0.168882
Oxidative phosphorylation	-0.248908	-0.478492	-0.524774	0.498803	0.524989	-0.394771	-0.0771132	0.0877239	-0.456723	-0.380633	-0.597878	0.399794	0.208205	-0.289877	-0.563432	0.245322	-0.477131	0.347389	-0.45656	0.286426	0.364532	0.432211	0.363559	-0.127608	-0.283745	0.690608	-0.245356	0.0753626	0.202627	-0.569389	-0.47884	-0.269498	0.248038	-0.369332	0.237773	-0.11806	-0.00502132	0.0426322	-0.233197	-0.0723237	0.112828	0.438681	0.313808	0.383574	0.139213	0.243768	-0.367543	-0.457221	0.447464
Nitrogen metabolism	-0.0309998	0.366024	0.234431	-0.0823541	0.141666	0.111716	0.119958	0.184951	0.124382	-0.160915	0.184305	-0.310816	0.347573	0.105659	0.360662	-0.136662	-0.23891	0.0721562	-0.357774	-0.174853	0.0797937	0.169381	-0.1053	-0.0280908	0.1423	-0.276291	0.125326	-0.260281	-0.486931	0.130735	0.258744	0.453517	0.0719775	-0.0922729	0.207168	-0.122234	-0.338163	-0.285728	-0.24774	0.36014	-0.392535	0.0861791	0.200424	-0.00789541	0.0905976	0.37511	0.201153	0.00509956	-0.428407
Sulfur metabolism	0.24046	-0.407973	-0.626245	0.489306	0.57625	-0.460082	0.25124	0.553848	-0.539433	0.217786	-0.441671	0.15736	-0.280828	-0.587648	-0.216296	0.126618	0.040152	-0.252218	-0.222228	0.182582	0.448191	-0.128561	-0.188742	-0.200128	0.417299	0.627264	0.491736	0.450373	0.173328	-0.0555094	-0.16568	-0.099225	0.364147	-0.259374	0.520394	0.205988	-0.433005	-0.0799707	-0.258022	0.256801	-0.44214	0.599428	-0.233341	0.456918	-0.212394	0.548477	-0.281903	0.0104125	-0.218034
Fatty acid biosynthesis	-0.207368	-0.032259	-0.348038	0.0972322	0.372053	0.312973	0.601599	-0.35572	-0.176583	-0.101616	0.163041	-0.17291	-0.171963	0.0985866	0.226078	-0.145385	0.317626	-0.157449	-0.0811318	-0.388824	-0.416543	-0.0348617	-0.542801	-0.0173889	0.238312	-0.0889445	-0.10156	0.0104031	0.0459876	0.0806273	0.0949996	-0.0199047	-0.457626	-0.0468549	0.25235	0.0245732	-0.462754	0.0339954	-0.116094	-0.213858	0.127277	0.335173	0.273245	0.023318	0.0892895	0.358374	0.319138	-0.14488	-0.131519
Fatty acid elongation	-0.161029	-0.56697	0.138244	0.336139	0.546488	-0.505386	0.275237	0.25306	-0.21305	0.238563	-0.227339	0.328338	-0.173011	-0.412344	-0.518039	0.0307208	-0.0386746	0.378426	-0.574171	0.361023	0.480254	0.348262	-0.0140901	0.0916135	-0.0890005	0.323855	0.119519	0.265625	0.25749	-0.414472	-0.419019	-0.177376	-0.269081	-0.413133	0.378262	0.18334	0.22935	0.188375	-0.462799	0.105357	-0.500186	0.417114	-0.450246	0.287066	0.409856	0.332445	-0.452998	-0.372824	0.106354
Fatty acid degradation	0.163733	-0.507213	0.0334437	0.482788	0.378079	-0.326535	0.154714	0.498622	-0.182966	0.298962	-0.294369	0.0214708	-0.28485	-0.278794	-0.465884	0.0522213	-0.305619	0.206177	-0.336353	0.3404	-0.0298415	-0.0935168	-0.317155	0.192779	0.0559716	0.279427	0.0657204	0.11217	-0.079231	-0.338103	0.20134	-0.141617	-0.0209812	-0.449478	0.480275	0.216578	-0.207164	0.194099	-0.521624	0.252027	-0.124377	0.277371	-0.258672	-0.161353	0.336019	0.513837	-0.362727	-0.00494823	0.195154
Synthesis and degradation of ketone bodies	0.454251	-0.506978	0.483821	0.330359	0.0574662	0.0858843	-0.351671	-0.412509	0.167277	0.161902	-0.0196569	-0.528779	0.21647	-0.379109	-0.445994	0.193318	-0.298548	-0.57228	0.08305	-0.234855	-0.302988	-0.36657	-0.692639	0.459241	0.371011	0.513922	-0.215233	0.459126	0.446062	0.124204	0.280487	-0.142628	-0.384974	-0.313628	0.14473	0.591622	-0.000522054	0.0875199	-0.280639	0.629449	0.141839	0.32973	0.0223618	-0.176732	0.524288	0.436234	0.0718294	-0.337543	-0.00236481
Steroid biosynthesis	-0.545806	-0.360192	-0.286682	0.442512	0.151276	0.0670427	-0.0991235	0.107597	-0.431702	-0.228903	0.0490778	-0.215416	-0.0967857	-0.0734164	-0.407166	0.0421845	0.294137	0.21699	-0.105065	0.00446998	0.133048	0.0325556	0.200274	-0.069516	0.32234	0.25443	0.0467125	0.694077	-0.0734673	-0.552167	-0.392005	-0.552937	-0.553827	-0.249413	0.467033	0.315452	-0.35776	0.202708	-0.463625	-0.124406	0.320054	0.117539	0.0351616	0.145197	0.371149	0.416941	0.0863019	-0.274845	0.157538
Primary bile acid biosynthesis	0.633318	-0.0440922	0.24181	-0.0901461	0.073427	0.402371	-0.0760608	0.0632491	-0.0128379	0.46086	-0.00723231	0.274627	-0.248012	-0.166542	0.514268	-0.352823	-0.0662292	0.305596	-0.00529789	-0.0804244	-0.378405	-0.225746	-0.269434	0.300476	0.160171	0.05025	0.0721547	0.150227	-0.180958	-0.275228	0.462039	0.216226	0.105668	0.110574	-0.00892227	0.449589	-0.502165	0.272156	-0.432543	0.0844937	-0.156882	0.0451647	-0.357542	-0.272679	0.061197	-0.0252485	-0.59	0.0396723	-0.394715
Steroid hormone biosynthesis	0.348385	-0.301134	0.0111652	-0.190569	0.0971579	-0.105494	0.0241591	-0.0255102	0.0580158	0.164351	0.127981	0.146386	0.0338005	0.2447	-0.0223415	-0.242445	0.221993	0.0812522	-0.101865	-0.0507902	-0.551954	-0.0933667	-0.213267	0.327421	0.107213	-0.105328	-0.264651	-0.0673355	-0.216599	-0.118332	0.356188	0.114181	-0.1856	-0.164364	0.0926244	0.248355	-0.199811	0.426162	-0.484588	0.226464	0.0979573	0.172168	-0.152151	-0.019075	0.318429	0.491742	-0.136288	0.448179	-0.31343
Glycerolipid metabolism	0.0709465	0.044734	0.10436	-0.0600857	0.385529	-0.330652	0.183671	0.107312	0.122113	0.134324	-0.294029	0.141038	-0.175855	-0.313178	-0.0393921	0.0492895	0.0722442	-0.146561	-0.271145	-0.259264	-0.185176	0.0922765	-0.159424	-0.257036	-0.0100475	0.0232788	0.291381	0.397244	-0.0226575	-0.207465	0.0511505	-0.124332	0.107746	-0.204361	0.257302	0.198324	-0.36443	0.0962533	-0.333459	0.0624108	-0.343342	0.363251	-0.163855	0.392532	0.02189	0.426508	0.0403469	-0.133954	-0.231633
Glycerophospholipid metabolism	-0.0189895	0.0594165	0.115582	-0.0262092	0.366266	-0.198529	0.112439	0.221409	0.14945	0.152995	-0.188679	0.349123	-0.207939	-0.2539	-0.148626	0.235224	0.098274	0.0566198	-0.310651	-0.180956	-0.263831	0.241584	-0.065049	-0.0303542	0.096366	0.0421046	-0.115277	0.222813	-0.0520009	-0.0589406	-0.121766	-0.181996	0.0309731	-0.293396	0.168544	0.135585	-0.175057	0.26912	-0.247121	0.0402547	-0.240872	0.312308	-0.313038	0.10334	0.101388	0.29439	-0.223905	-0.0261753	0.00846126
Ether lipid metabolism	-0.158895	0.121445	0.36442	-0.0251411	0.291325	0.142145	0.136647	0.0436576	0.135043	0.126662	0.129155	0.104081	-0.199951	-0.105016	0.0092444	0.246844	0.135329	-0.0218146	-0.361651	-0.116631	-0.23493	-0.0515303	-0.0779223	0.253389	0.245003	0.0313655	0.0888664	0.282362	-0.198192	-0.102643	0.246623	0.23408	-0.310533	-0.36518	0.0688045	0.191049	-0.335224	0.367275	-0.151633	0.0548332	-0.331084	0.278968	-0.383032	-0.111506	0.177954	0.025651	-0.334401	0.0854104	-0.0484494
Sphingolipid metabolism	-0.158499	-0.0352227	-0.137466	0.0328528	0.324728	-0.19654	0.331215	0.0190974	0.293409	-0.0192383	-0.0770603	0.32417	-0.154973	-0.341385	-0.0191287	0.421395	0.0465541	-0.410524	-0.0681569	-0.103757	-0.027171	0.0404253	-0.0127844	-0.0519787	0.0862025	0.243519	0.0403801	0.0465326	0.074019	-0.166848	-0.0656616	-0.267818	0.143322	-0.101287	0.0744974	-0.305041	-0.254606	-0.0341475	-0.181433	-0.195829	-0.0646464	0.230274	-0.206951	0.123319	0.116077	0.191671	0.226888	-0.144252	0.149539
Arachidonic acid metabolism	-0.101902	0.251562	0.00620984	-0.016699	0.504132	-0.228976	0.357651	-0.202356	-0.417198	-0.273932	0.250948	0.439355	0.0191134	0.0687901	-0.0581807	0.101569	0.272659	0.303673	-0.161035	-0.275069	0.204347	0.218879	0.115124	0.202564	-0.127037	0.111934	-0.16481	0.126522	-0.350798	0.0290744	0.24737	0.254794	-0.00988172	-0.283636	-0.106224	0.059225	-0.416482	0.361034	-0.339997	-0.0615267	-0.281077	0.310898	-0.195719	0.103537	-0.167576	0.410992	-0.137008	-0.20135	-0.143139
Linoleic acid metabolism	-0.284326	0.304183	0.302253	0.0233859	0.361106	-0.0156261	0.261091	-0.000320701	-0.079502	0.150738	-0.161371	0.412312	-0.0934864	-0.140651	0.0126379	0.113721	0.303235	0.155367	-0.264796	0.0390085	-0.188497	0.203938	0.142685	-0.0486474	0.226141	0.0217926	-0.0663504	0.291879	-0.587348	0.297373	0.210656	0.427334	-0.301171	-0.183589	-0.10653	0.0365005	-0.284244	0.287054	-0.273369	-0.135508	-0.466061	0.326764	-0.335268	-0.0170385	-0.415148	0.336134	-0.409347	0.162883	0.0810956
alpha-Linolenic acid metabolism	-0.328518	0.170701	0.167942	-0.154573	0.555893	-0.12253	0.370554	0.181626	-0.388901	0.0796705	-0.197842	0.470885	-0.122348	-0.24179	-0.263025	0.272556	0.352242	0.29514	-0.220882	-0.108846	-0.321175	0.3253	0.108998	0.222348	0.480344	-0.00699987	-0.080408	0.554918	-0.470033	-0.015878	-0.0103561	0.22471	-0.100051	-0.330356	0.0101971	0.350645	-0.338336	0.478404	-0.269671	-0.16905	-0.579467	0.323134	-0.407052	0.130411	-0.279483	0.478024	-0.514785	-0.197797	0.076621
Biosynthesis of unsaturated fatty acids	-0.107472	-0.436569	-0.0307181	-0.0339027	0.466534	-0.340677	0.240579	0.0418316	-0.297467	0.271172	-0.177435	0.312601	-0.0821244	-0.500567	-0.343062	-0.203004	0.196555	0.227334	-0.392295	0.185549	0.224649	0.073325	-0.0610265	0.090203	0.525617	0.27227	0.414704	0.390482	0.0746423	-0.202478	-0.158316	-0.181898	-0.171819	-0.19348	0.274102	0.244821	-0.0641105	0.364483	-0.52978	-0.177251	-0.442024	0.336164	-0.418346	0.261315	0.119264	0.286553	-0.462257	-0.219819	-0.0109889
Purine metabolism	-0.225218	-0.33148	-0.116515	0.302404	0.166644	-0.11771	-0.0763725	0.110907	-0.255579	0.0741709	0.022034	0.0444782	-0.12377	0.0318295	-0.294271	0.107374	-0.127866	0.2539	-0.286062	0.205894	0.118689	0.218136	0.0206968	0.202539	-0.165574	0.31274	-0.0926748	0.252452	0.118066	-0.355822	-0.186389	-0.205857	-0.0555678	-0.306525	0.295504	0.130244	0.108236	0.0331419	-0.378373	0.0967253	0.00467852	0.210703	-0.00360206	-0.0574454	0.219781	0.216553	-0.196845	-0.141969	0.120808
Pyrimidine metabolism	-0.288514	-0.368441	-0.181649	0.330322	0.155203	-0.111696	-0.0830215	0.153353	-0.240747	-0.0141375	-0.02838	0.0581622	-0.0356078	0.00311546	-0.344244	0.124114	-0.209635	0.157686	-0.223653	0.199662	0.192209	0.285917	0.246605	0.219544	-0.252855	0.359123	-0.169082	0.227157	0.0581987	-0.346018	-0.296345	-0.350383	-0.0345212	-0.201857	0.2106	0.211262	0.118244	0.037047	-0.361325	-0.171109	-0.0101001	0.133207	0.0476973	0.0422329	0.212988	0.258303	-0.2699	-0.232918	0.326092
Alanine, aspartate and glutamate metabolism	0.333179	-0.40754	0.104847	0.353943	0.205785	-0.256871	-0.0968095	0.398164	0.304624	0.442206	-0.35536	-0.287223	-0.339233	-0.221751	-0.279296	0.136337	-0.0789438	-0.0441383	-0.0471882	0.348828	-0.151633	-0.299582	-0.45008	-0.192972	0.155459	0.262282	0.131096	0.191783	0.132729	-0.187662	-0.0116115	-0.305913	0.131217	-0.227925	0.557328	0.465886	-0.221203	0.0208416	-0.2596	0.127685	-0.0685428	-0.136402	-0.366042	-0.291709	0.319022	0.360052	-0.179867	0.181551	-0.323988
Glycine, serine and threonine metabolism	-0.0981489	-0.209365	0.0293334	0.0995966	0.205752	-0.138578	0.179118	-0.111305	-0.476302	-0.0633675	-0.26428	0.366206	0.0496189	-0.136492	-0.384074	-0.200829	-0.24843	0.278404	0.0176499	0.0953454	0.175955	0.217714	0.175071	-0.0152458	-0.339802	0.20962	-0.0360127	0.184801	-0.0807042	-0.332234	-0.0480539	-0.254129	0.413844	-0.105461	0.054213	0.343437	-0.348029	0.284724	-0.0973673	-0.192544	-0.0777924	0.0841937	-0.237195	-0.0106381	0.295418	0.297541	-0.167684	-0.30245	0.397201
Cysteine and methionine metabolism	0.138974	-0.471126	0.22307	0.377286	0.498662	-0.357645	0.0140495	0.272566	-0.0112768	0.352081	-0.0892383	-0.10347	-0.217656	-0.0570223	-0.153922	0.128262	-0.247698	0.0345324	-0.38733	0.0380976	-0.0535895	-0.0195292	-0.409083	0.267309	0.0497854	0.405166	-0.00206275	0.162258	0.0873977	-0.528018	0.110088	-0.212344	-0.0771172	-0.423312	0.399645	0.335746	0.254142	0.0572292	-0.525845	0.217182	-0.109334	0.276623	-0.313803	-0.0854585	0.303097	0.353869	-0.268929	-0.102983	0.125655
Valine, leucine and isoleucine degradation	0.34022	-0.526732	0.32617	0.514081	0.326978	-0.377202	-0.420985	0.439052	0.215323	0.293538	-0.330219	-0.113132	-0.113006	-0.252847	-0.232204	0.327081	-0.268753	-0.171409	-0.32767	0.21345	-0.235463	-0.178133	-0.323101	0.321974	0.178675	0.314108	0.15401	0.383133	0.146196	-0.406422	0.321653	-0.151485	0.0695517	-0.488673	0.514951	0.471335	0.0308118	0.175843	-0.565127	0.226618	-0.248712	0.0179703	-0.284271	-0.359045	0.46543	0.222432	-0.402161	0.072825	-0.0513705
Valine, leucine and isoleucine biosynthesis	-0.667883	-0.812624	0.715502	0.479932	0.26546	-0.573343	-0.107334	0.815597	0.545044	-0.413997	-0.684943	-0.442683	-0.852228	-0.534987	-0.010132	-0.0706275	0.528636	-0.0239247	-0.503726	-0.716669	-0.7634	0.253366	-0.0828213	0.235235	0.316486	0.737688	0.630032	0.69532	0.167511	-0.791215	0.100209	-0.61727	0.405309	-0.694208	0.938489	-0.130207	0.0411165	0.225328	-0.904256	0.0902079	-0.426026	0.200418	0.120769	-0.033207	0.737743	0.243169	-0.427762	-0.666228	-0.0647797
Lysine degradation	-0.18975	0.0823345	0.0543706	-0.0302618	-0.00562112	-0.163908	-0.0342818	0.178797	-0.0436897	0.236777	-0.0991491	-0.161635	-0.208143	0.0342978	0.182553	0.290647	-0.20672	0.100265	-0.0361789	0.103305	0.140777	-0.0510782	0.0769874	-0.00118448	-0.0198149	0.0065951	0.181213	0.334553	-0.0943565	0.0198539	0.111643	-0.263339	0.0102515	0.0835319	0.299997	0.107838	0.104194	0.313003	-0.0651201	-0.305142	-0.102489	-0.183303	-0.425776	-0.124536	0.0757142	0.120151	-0.0321027	0.139531	0.0169326
Arginine biosynthesis	0.151257	-0.266472	-0.311914	0.107148	0.39329	-0.492299	-0.156798	0.43989	0.153573	0.335227	-0.531999	-0.00860729	-0.34497	-0.273105	-0.360444	0.246065	-0.357554	0.191543	-0.274252	0.259632	0.326928	0.314308	-0.40021	-0.280938	0.0261223	0.374208	-0.0344303	0.229412	0.0284154	-0.192325	-0.0845855	-0.213096	0.261417	0.0932151	0.0565457	0.0225996	-0.213866	0.231094	-0.280849	-0.0433781	-0.210139	0.00235324	-0.119734	0.142374	0.0742057	0.23202	-0.149723	0.151022	0.196629
Arginine and proline metabolism	-0.0335259	-0.16814	-0.0629349	0.301316	0.509239	-0.299741	0.114563	0.186679	-0.349976	-0.0650546	-0.0657774	0.278788	0.138208	0.0359056	-0.320591	0.255214	-0.29827	0.395049	-0.411061	0.189686	0.239362	0.285773	-0.167275	0.408596	-0.30242	0.270597	-0.216489	0.225427	-0.185806	-0.366429	-0.195382	-0.218827	-0.0865268	-0.154991	0.369287	0.0411844	-0.119071	0.349788	-0.317003	-0.11053	-0.0550675	0.181764	-0.209569	-0.0097537	0.0554304	0.28952	0.0851033	-0.274935	0.246209
Histidine metabolism	0.402942	0.117575	0.133748	0.274291	0.361739	0.0536543	0.470479	0.520503	-0.14749	-0.149824	0.292441	0.295899	0.153503	0.0961601	-0.141905	-0.409232	0.362865	0.371111	-0.0356135	-0.240391	0.335055	-0.222675	-0.254467	-0.00920349	-0.424977	-0.181143	-0.112479	0.208395	-0.606812	0.0172363	0.274495	0.217792	0.0361469	-0.0168331	-0.0909441	0.0667011	-0.421576	0.539591	-0.177217	-0.152898	-0.412164	0.294698	-0.494711	-0.0743366	-0.102278	0.53292	-0.216507	-0.109085	-0.129986
Tyrosine metabolism	-0.55111	-0.392597	-0.461671	0.0448217	0.153697	-0.317065	0.0429926	-0.124387	-0.4461	-0.140699	0.0598478	0.0458687	-0.432918	-0.133027	-0.503446	-0.543095	-0.0287704	0.635758	-0.0153598	0.46288	0.377045	0.383744	0.107478	-0.211875	-0.174435	0.259379	-0.096355	0.359367	-0.209077	0.0549173	-0.154063	-0.300997	0.4318	0.104641	0.387811	0.245498	-0.442797	0.207825	-0.0540541	-0.396822	-0.260151	0.541185	-0.421092	0.382413	0.266198	0.338536	-0.21407	-0.144848	0.272345
Phenylalanine metabolism	-0.538247	-0.256797	-0.608628	0.0983392	0.131727	-0.576817	0.0287328	0.173934	-0.733857	0.220756	-0.338239	0.227323	-0.589702	-0.0227743	-0.641144	-0.478531	-0.0603344	0.600563	0.0167532	0.149953	0.445937	0.530041	-0.0342955	-0.233297	-0.616227	0.346986	0.118756	0.780248	-0.410633	-0.0270883	-0.250489	-0.692438	0.682592	0.377692	0.60858	0.161742	-0.265471	0.158411	0.260934	-0.78747	0.016477	0.418126	-0.522115	0.200013	-0.172127	0.642065	-0.100064	-0.175304	0.550355
Tryptophan metabolism	0.352082	-0.416976	0.425013	0.478248	0.309218	-0.367169	-0.0989984	0.437079	0.0979621	0.0834096	-0.103615	0.144737	-0.373871	0.145731	-0.248002	0.245759	-0.2453	0.153611	-0.463321	0.167555	0.345629	-0.180143	-0.243272	0.380166	0.0481874	0.0866011	0.213893	0.122284	-0.107388	-0.376242	0.21994	0.178212	-0.359828	-0.518678	0.369033	0.459275	-0.044365	0.295324	-0.622184	0.0639232	-0.158622	0.162627	-0.435989	-0.216933	0.246074	0.485915	-0.39885	-0.0338955	0.0518768
Phenylalanine, tyrosine and tryptophan biosynthesis	-0.702527	-0.956269	-0.352007	0.209439	0.763433	-0.797359	-0.806249	0.636292	-0.650383	0.629756	-0.309762	-0.543852	-0.472415	-0.580664	-0.599163	-0.079226	-0.572755	0.580212	0.431856	0.253694	-0.230503	0.257092	-0.413081	-0.257027	-0.683866	0.258727	-0.487661	0.688499	0.675709	-0.650346	0.417566	-0.892077	0.755001	0.729073	0.776964	0.611126	0.0996257	0.625432	-0.186148	-0.626487	-0.031965	0.267224	-0.398145	-0.0595503	0.65625	0.426361	-0.496339	-0.246764	0.726266
beta-Alanine metabolism	0.230481	-0.105835	0.0811331	0.239424	0.291585	-0.309921	0.135593	0.280737	0.10972	0.335187	-0.174285	0.214163	-0.13608	0.0549433	-0.00178853	-0.0608075	-0.0230867	0.195042	-0.169314	0.258267	0.349872	-0.0726959	-0.0766785	-0.129394	-0.0838315	0.0259573	0.242606	0.401365	-0.461007	-0.0982534	0.0549459	0.00610658	0.348229	-0.194149	0.412943	0.290109	-0.216625	0.352042	-0.372215	-0.264962	-0.414343	-0.00465302	-0.503202	-0.16634	-0.126428	0.493053	-0.303624	0.151765	0.0412026
Taurine and hypotaurine metabolism	-0.147383	0.44905	-0.0624586	-0.573412	0.330158	-0.0868258	0.380994	0.156577	0.478699	0.523038	0.255356	0.51742	-0.0474811	0.184286	0.0484646	-0.0165772	0.0732543	0.30716	-0.55186	-0.289723	0.0508009	0.638108	-0.036221	0.0591697	-0.165515	-0.389507	0.705929	0.256114	-0.136391	-0.125373	0.559071	-0.447637	0.365149	0.152664	0.327914	0.0356979	-0.66857	-0.0384143	0.209161	-0.389016	-0.613013	-0.428574	-0.356938	0.415364	-0.210186	0.344334	0.170622	-0.187601	-0.271949
Phosphonate and phosphinate metabolism	0.115559	0.265297	-0.0450836	-0.0800607	0.155493	-0.533033	-0.145539	0.0599348	0.0914524	0.0878065	0.135731	-0.451747	0.421654	0.135368	0.0801628	0.0209383	0.219341	0.514361	0.0773243	-0.597731	-0.309601	-0.106751	-0.000427012	-0.370586	0.368229	-0.129289	-0.359846	0.20459	-0.355141	-0.374354	0.112951	-0.432187	-0.186816	-0.0978503	0.155692	0.0532247	-0.142138	0.393536	0.440427	0.469641	0.409922	0.181821	0.0619532	-0.0665467	-0.037178	-0.110147	0.193601	0.223381	-0.411173
Selenocompound metabolism	0.40205	0.0540013	0.207164	-0.0382244	-0.186569	-0.0103842	-0.00129961	-0.0988319	0.35826	0.101744	-0.184336	-0.197436	0.267769	-0.0620916	0.129701	-0.112843	-0.352161	-0.493814	0.171384	-0.122272	-0.0233995	-0.234255	-0.175126	0.0641028	0.0568715	-0.0870655	-0.163357	0.475997	0.0106257	0.00941543	0.367171	-0.277975	0.170268	-0.409861	-0.121909	0.28678	-0.230394	-0.371742	0.0560491	0.0509902	0.00354255	-0.343403	-0.0775292	-0.249498	0.390783	0.305502	0.211904	-0.186843	0.189699
D-Glutamine and D-glutamate metabolism	0.191532	-0.52918	-0.038835	0.459659	0.556288	-0.642003	-0.403445	0.489643	0.413893	0.752876	-0.359526	-0.199997	-0.354536	0.551226	-0.386318	0.477582	-0.115447	-0.231746	-0.345474	0.701723	-0.249458	-0.112912	-0.641209	0.478525	0.223786	0.249788	-0.252382	0.218699	0.181874	-0.626171	0.224036	0.256524	-0.717526	-0.60577	0.500738	-0.136138	0.289089	-0.0951821	-0.253261	0.560254	0.308794	-0.441804	0.100588	-0.695829	0.327973	0.234367	-0.299029	0.556838	-0.328579
Glutathione metabolism	-0.26435	-0.341537	-0.155665	0.231562	0.546215	-0.187004	0.393751	0.241888	-0.391769	-0.129523	0.246372	0.404453	0.0733276	-0.11138	-0.392775	0.211416	-0.12985	0.158638	-0.383069	0.184395	0.286449	0.283029	0.0114123	0.0417784	-0.220719	0.287821	0.0506359	0.236029	-0.171085	-0.504077	-0.340584	-0.0172548	0.0309011	-0.440195	0.318651	0.114185	-0.13629	0.0163185	-0.471179	0.216193	-0.217398	0.438906	-0.188062	0.316357	-0.108861	0.528511	-0.359443	-0.267115	0.298609
N-Glycan biosynthesis	-0.246916	-0.500735	-0.259673	0.346627	0.257739	-0.104646	-0.271137	0.184847	-0.202435	-0.254138	-0.0200191	0.00646045	0.167032	-0.120043	-0.264912	0.0290916	-0.247216	0.0963699	-0.25295	0.100162	0.00102166	0.289486	0.063316	-0.131202	-0.0335141	0.283988	-0.189835	0.263469	0.315439	-0.173904	-0.14582	-0.367492	0.0741314	-0.355508	0.0441792	0.0330857	-0.00451131	0.103587	-0.10046	0.0955906	0.0628834	0.202401	0.158725	-0.0219867	0.304905	0.243194	-0.284445	-0.184537	0.188277
Mucin type O-glycan biosynthesis	-0.000826462	-0.302032	0.180706	-0.00404925	0.448247	0.0789123	0.475591	-0.0329189	0.180341	-0.0812413	0.272591	-0.0406959	-0.0150718	0.0920367	-0.121397	-0.191548	0.328566	0.302927	-0.091069	-0.27382	-0.237041	-0.107624	-0.535874	0.391752	0.111867	0.000438429	-0.550522	-0.147936	-0.150777	-0.241897	0.117638	0.0820271	-0.413583	-0.299823	0.19681	0.173706	-0.255729	0.0318977	-0.127566	0.399267	0.26127	0.325911	0.0148806	0.437286	0.294725	0.599336	0.123311	-0.376182	-0.597869
Mannose type O-glycan biosynthesis	0.0208517	0.260429	0.0508673	-0.236083	0.347244	-0.408313	-0.194876	0.156999	-0.0377818	0.184109	-0.104705	0.173077	-0.332854	-0.373789	-0.285325	0.144896	0.132016	-0.00739959	-0.455426	0.0492872	0.41043	0.0987894	0.221005	-0.193415	-0.062628	0.0867167	0.116844	0.563121	-0.245269	-0.0360716	0.0288127	0.0638639	-0.0339599	0.0365885	0.0881981	-0.099013	0.199731	0.403291	0.0510672	0.0107607	-0.478848	-0.0744511	-0.122036	-0.00570755	0.0922227	0.0384419	-0.313234	-0.289281	0.119669
Other types of O-glycan biosynthesis	-0.130043	-0.0699165	0.203334	-0.0733325	0.161332	-0.447308	-0.417256	0.373003	0.027387	0.292912	-0.183925	0.422067	-0.458297	-0.319308	-0.167303	0.158055	-0.0728796	0.107025	-0.469606	0.134744	-0.108534	0.0800556	0.209124	-0.174273	0.131588	0.0798431	0.211113	0.312767	0.288444	-0.362001	-0.0850815	-0.269442	0.2963	-0.139827	0.204217	0.211726	0.298922	0.458838	-0.330709	-0.413296	-0.438721	-0.119942	-0.277844	-0.408603	0.372241	-0.109295	-0.265586	0.144563	0.0620721
Glycosaminoglycan biosynthesis - chondroitin sulfate / dermatan sulfate	-0.412714	-0.315804	-0.401954	-0.256447	0.486828	-0.242683	0.388191	0.018964	-0.205333	-0.294417	0.100515	0.372415	-0.0995304	-0.0317028	-0.368233	-0.226247	-0.0104265	0.409318	-0.275357	-0.191273	0.126578	0.479723	0.299991	0.380001	-0.391863	0.271107	-0.346652	0.341135	-0.105788	0.174082	-0.193351	-0.590617	0.21739	0.0344423	-0.126929	-0.0901374	0.073467	0.369495	-0.0801449	-0.424179	0.0500214	0.200478	-0.195247	0.4936	0.142767	0.358046	-0.0266986	-0.448925	0.175731
Glycosaminoglycan biosynthesis - heparan sulfate / heparin	-0.251735	-0.339898	-0.215252	-0.113953	0.403935	-0.545796	0.103593	-0.0351171	0.20451	0.403107	-0.113715	0.254738	-0.380579	-0.387591	-0.256802	0.360412	-0.394699	0.114965	-0.382756	0.312993	0.31117	0.16757	0.37422	0.392126	-0.383746	0.263148	-0.265675	0.613798	0.132278	0.23036	0.000508579	-0.473529	0.21451	-0.286931	0.0677587	-0.164051	0.216082	0.254682	-0.171518	-0.407306	-0.488268	0.0857976	-0.570445	0.193158	0.0515515	0.427891	0.112319	-0.25136	0.460142
Glycosaminoglycan biosynthesis - keratan sulfate	-0.203808	-0.267103	-0.344935	-0.231423	0.358949	-0.209888	0.345355	0.0215925	-0.0657185	0.0472026	0.0941538	0.347074	-0.0290456	0.0538053	-0.35004	0.133695	0.247493	0.302964	-0.178041	0.318422	0.552774	0.378795	0.421156	-0.21964	0.0748367	0.0465469	0.192225	0.0975181	-0.351192	0.140919	-0.373822	-0.33757	0.067494	-0.39845	0.213232	-0.069288	-0.0754859	0.181511	-0.217033	-0.23031	0.0895316	-0.248904	-0.207795	-0.0518381	0.038788	-0.0926828	0.0702119	-0.214286	0.348373
Glycosaminoglycan degradation	-0.368238	0.0842112	-0.372728	-0.627473	0.588286	-0.379355	0.307926	0.384635	-0.264584	-0.041658	-0.199059	0.603313	0.200489	-0.139753	-0.389486	0.226917	0.489699	0.235877	-0.357575	-0.0893258	0.0451069	0.401233	-0.151202	-0.137806	0.472271	0.18868	-0.0630236	0.278326	-0.147218	-0.398706	-0.089956	-0.218376	0.122236	-0.193574	0.229768	0.231366	-0.0923957	0.280082	-0.263037	-0.300299	-0.345361	0.0646373	-0.488618	0.147146	-0.140789	0.565616	-0.171072	-0.528467	0.307258
Glycosylphosphatidylinositol (GPI)-anchor biosynthesis	0.347328	-0.145712	0.0862879	0.0878914	-0.146197	-0.240631	-0.341502	0.300916	0.323529	0.192622	-0.0176773	0.268138	-0.0212715	-0.309722	-0.264831	-0.0263673	-0.424209	-0.118468	-0.143673	0.342445	-0.233902	0.124905	0.245797	-0.216393	-0.0533826	0.114262	-0.202505	0.415942	0.21715	0.0827022	-0.139838	-0.115185	-0.235687	-0.0478269	0.0443406	0.219865	0.0739542	0.157054	-0.326106	0.256576	-0.18491	-3.1015e-05	-0.193658	-0.343874	0.151272	-0.0162671	-0.096596	0.122546	0.265083
Glycosphingolipid biosynthesis - lacto and neolacto series	-0.358666	0.179242	-0.357461	-0.296441	0.307472	0.223519	0.533975	-0.31498	-0.208052	-0.309882	0.136147	0.264286	0.297206	-0.186416	0.0145097	-0.218828	0.466205	0.0854733	0.383864	0.0318845	0.487377	-0.0085636	0.275816	-0.207237	0.0480028	-0.418718	0.0802033	0.175705	-0.590077	0.428433	-0.117015	0.0994307	0.144985	0.181572	-0.239636	-0.303056	-0.492337	0.0521207	0.309143	-0.10861	0.084211	0.061643	0.0416046	0.500871	-0.423563	0.4035	0.0470927	-0.329496	0.286967
Glycosphingolipid biosynthesis - globo and isoglobo series	-0.126788	0.280487	0.0753092	-0.27988	0.57649	0.0440883	0.488392	-0.0925558	0.00942907	0.148314	-0.360328	0.316798	-0.495049	0.0229625	-0.176182	0.117979	0.396587	0.00619666	-0.401781	-0.404861	0.00759849	0.205167	-0.178507	0.33129	0.225776	-0.13826	0.273319	0.36562	-0.267701	-0.654239	-0.0764587	-0.232165	-0.0460742	-0.330053	0.335806	0.108057	-0.128642	0.378133	-0.449107	0.0853167	-0.294682	0.237644	-0.412673	0.322227	-0.118672	0.64937	-0.169841	-0.330173	-0.128189
Glycosphingolipid biosynthesis - ganglio series	-0.282999	-0.0566115	-0.0310254	-0.229412	0.0346209	-0.136828	-0.00857251	0.0138488	0.154119	0.133329	-0.458133	0.224936	-0.518255	-0.23835	-0.491327	-0.171898	0.264879	0.36386	-0.204437	-0.223278	0.0845043	0.386291	0.298539	-0.371492	0.436767	0.324464	-0.0448143	0.264521	-0.342749	-0.418486	-0.276876	-0.534572	0.5435	-0.243536	0.220564	-0.0760368	-0.216208	0.280218	-0.229954	0.14755	-0.0996389	0.228818	-0.403744	0.270747	-0.205778	0.13433	-0.452714	-0.320316	0.261405
Other glycan degradation	-0.212698	-0.00295525	0.0869236	-0.161101	0.381523	0.0247121	0.0491428	0.428815	-0.273354	-0.396546	-0.104869	0.636617	-0.362289	-0.120348	-0.333231	0.472927	-0.0492393	0.31411	-0.309709	-0.251206	0.0704315	0.247568	0.12805	0.20623	0.280709	0.347721	0.13015	0.440506	-0.0746849	-0.634033	-0.259598	-0.332668	0.191378	-0.248963	0.241179	-0.1162	0.25629	0.415625	-0.213005	-0.561626	-0.240473	0.115544	-0.46313	-0.202055	0.118967	0.41884	-0.214694	-0.167922	0.278497
Thiamine metabolism	0.17545	0.102889	-0.242998	0.195051	-0.142643	0.236603	-0.302497	0.372399	-0.219645	-0.0506796	-0.46102	-0.0149112	0.127399	-0.192393	-0.182666	0.189123	-0.0507435	0.0123763	0.224059	0.0959734	0.0378319	0.0674951	-0.178339	-0.336268	-0.1017	0.162664	0.0472252	0.264456	0.0929806	0.490065	-0.0310825	0.306448	0.458141	0.0928291	0.237901	0.276628	-0.0127452	-0.158579	-0.511517	0.234334	-0.229769	-0.0190704	-0.182448	-0.218719	0.000679289	0.023741	0.0601988	0.17855	0.0756704
Riboflavin metabolism	0.425013	-0.742989	-0.302957	0.249564	0.564703	0.185627	-0.0756256	0.258004	-0.339741	0.0553595	-0.112601	0.448302	0.636748	-0.325805	-0.33456	0.00538018	-0.0783997	-0.00286056	0.162431	0.140464	0.146657	0.252872	0.48021	-0.197468	-0.730046	0.55021	-0.593394	-0.433702	0.255827	-0.712533	-0.281355	0.154142	0.170378	-0.453308	-0.532496	0.423709	-0.352993	-0.259991	-0.0303264	-0.103961	0.191866	0.68009	0.0499575	0.391044	0.0336516	0.503478	-0.100005	-0.369044	0.169774
Vitamin B6 metabolism	-0.364929	0.00577461	-0.29989	0.0237986	0.390234	-0.471178	0.150939	-0.139386	-0.351079	-0.3757	-0.263256	-0.0504664	0.186489	0.382657	-0.275206	-0.29398	-0.0766917	0.473593	-0.480296	-0.743155	-0.55298	0.364256	-0.435229	0.451164	0.390964	0.337098	-0.34273	0.461208	0.694553	-0.428475	0.422295	0.00367652	-0.0158249	-0.362848	0.586763	0.210655	-0.607312	0.0853874	-0.193312	-0.627511	0.460334	0.460455	-0.0972223	0.268487	0.146897	0.489174	-0.518436	0.00289118	-0.381492
Nicotinate and nicotinamide metabolism	-0.0386802	-0.0929497	-0.274045	0.23152	0.405613	-0.254339	0.252963	0.22987	-0.0918912	-0.0865258	-0.0729618	0.161823	-0.210878	-0.0380088	0.0989222	0.251095	0.325434	-0.239867	-0.130566	-0.369214	-0.054198	-0.134862	-0.302354	-0.0437682	0.19108	0.329229	0.230725	0.164006	-0.072959	-0.147063	0.0143024	0.239421	-0.0538717	-0.204499	0.236465	0.281694	-0.311563	-0.162599	-0.549844	-0.13591	-0.0248878	0.324013	-0.178447	-0.049865	-0.264925	0.544023	0.229736	0.29078	-0.186225
Pantothenate and CoA biosynthesis	-0.180157	-0.345332	0.230491	0.265006	-0.0034672	0.134309	0.556027	0.373198	0.0544138	-0.373348	-0.25988	0.21782	0.14958	-0.326799	-0.22216	-0.113737	0.220464	-0.0807005	0.337623	-0.326716	-0.146349	-0.326473	0.0431758	-0.115043	-0.0493506	0.0980801	-0.204319	-0.00172148	0.121104	0.201647	-0.0186284	-0.0964014	0.0714576	-0.0198139	-0.182005	0.117533	-0.212097	-0.167762	-0.480899	-0.0146868	-0.16737	0.240506	0.128725	0.254822	0.176788	0.455112	-0.0169432	-0.29685	-0.169537
Biotin metabolism	0.356235	-0.494215	-0.0470811	0.325337	-0.459175	0.00475374	-0.485276	0.705764	-0.0852957	0.497319	0.358046	-0.546271	-0.455841	-0.117526	-0.134886	-0.348042	-0.717101	-0.101392	-0.799914	0.740537	0.686078	-0.261783	-0.427979	-0.523132	0.684482	0.236792	0.745485	0.621144	0.263475	0.0527555	0.428911	-0.391431	-0.760895	-0.779953	-0.0279288	0.65941	0.0491204	0.813559	-0.626986	-0.379737	-0.57877	-0.394994	-0.178834	-0.736811	0.739034	0.0643917	-0.415924	0.433898	-0.126103
Lipoic acid metabolism	-0.137004	-0.759355	0.303482	0.0532784	-0.273518	-0.496393	-0.727005	-0.140471	-0.0120285	0.528007	0.561776	0.644505	0.817466	-0.00581813	-0.0483755	-0.200602	-0.810696	-0.317317	-0.0877296	0.492748	0.53387	0.171096	0.233108	0.707067	-0.425972	0.61311	-0.549489	-0.377167	0.657601	-0.581953	-0.102177	0.705899	-0.698802	0.00594888	-0.506669	0.281309	0.666294	-0.233834	-0.278812	0.461812	0.283395	0.302746	0.778547	-0.824933	0.472171	0.448409	-0.752496	0.123031	-0.0135321
Folate biosynthesis	0.349756	-0.118501	0.251883	0.0647768	0.448787	-0.160626	-0.0911917	-0.267995	-0.278527	0.0819833	0.272029	0.274624	-0.252135	0.0839319	-0.0584757	-0.221699	-0.112923	0.206028	-0.32094	-0.0331327	0.445389	0.273239	-0.309984	0.517954	0.386885	0.39348	-0.209355	0.0879416	0.0436701	-0.0770214	-0.037131	0.139343	-0.55376	-0.530177	0.219369	0.00541404	0.181478	-0.0379539	-0.391203	-0.0951246	-0.275881	0.159478	-0.0879414	0.109257	-0.0494261	0.209581	0.0123628	0.153428	-0.140199
One carbon pool by folate	0.391512	-0.435527	0.053723	0.188828	0.341871	-0.222396	-0.160063	0.224056	0.102391	0.274708	-0.0981495	0.369259	-0.115856	-0.162181	-0.554256	0.0606696	-0.123096	0.386431	-0.189941	0.188141	-0.149873	0.0813321	-0.288194	0.34208	0.194669	0.0949265	0.223999	0.312808	0.113739	-0.44712	0.239838	-0.197289	0.143223	-0.59922	0.511315	0.415801	0.115332	0.00908674	-0.514312	-0.179021	0.03977	-0.319762	-0.462598	-0.049119	0.29926	0.463021	-0.14856	-0.0589125	0.0285196
Retinol metabolism	0.033594	0.0335969	0.263906	0.0565391	0.317109	0.286519	0.255483	0.285289	-0.40654	-0.0445767	-0.250797	-0.0790817	-0.149099	-0.356807	0.153519	-0.103328	0.191409	0.170601	-0.217223	-0.3597	-0.222947	-0.0239462	-0.0651479	0.0133563	0.436026	0.186438	0.10384	0.319422	-0.392984	-0.534791	0.31483	0.291986	0.00310223	-0.127977	0.211485	-0.188211	-0.321467	-0.162313	-0.180478	-0.220892	-0.481315	0.543147	-0.163579	0.00910464	0.163708	0.302945	-0.232911	0.282019	-0.347937
Porphyrin and chlorophyll metabolism	-0.130745	-0.669742	-0.188837	0.50001	0.537316	-0.554842	-0.283102	0.478642	-0.358677	-0.138617	-0.0258013	0.332521	0.0613547	-0.518676	-0.417461	0.351619	-0.269511	0.323319	-0.295371	0.220271	0.368963	0.312576	-0.163941	0.388288	-0.532234	0.395694	-0.397603	0.284082	-0.0268612	-0.568857	-0.155294	-0.250696	0.179909	-0.15812	0.42945	0.399735	0.100872	0.347709	-0.548949	0.0440508	-0.431171	0.145599	-0.29812	0.14699	0.631582	0.499226	-0.586195	-0.533763	0.17049
Ubiquinone and other terpenoid-quinone biosynthesis	0.4715	-0.495196	0.25195	0.205839	0.313801	-0.359947	-0.16073	0.358491	0.312111	0.518846	-0.136745	0.258404	0.0255022	-0.450804	-0.44136	-0.0562601	-0.31056	-0.394219	-0.395703	0.0866655	-0.214079	-0.0766964	-0.0263554	0.622866	0.168568	0.465224	-0.310067	-0.0329769	0.382125	-0.158465	0.192757	-0.215571	-0.485958	-0.269503	0.348571	0.556113	0.501257	0.568759	-0.727447	-0.246238	-0.574264	0.0890938	-0.266278	-0.26858	0.691499	0.177798	-0.209385	-0.290141	0.321136
Terpenoid backbone biosynthesis	-0.00292722	-0.492351	-0.157869	0.407174	0.0403811	-0.0291515	0.0806508	-0.0643216	0.209207	-0.176323	-0.218733	-0.3445	-0.347233	-0.130088	-0.396858	-0.0884358	0.201466	-0.341618	-0.000938235	0.00802831	-0.210514	-0.346826	-0.00578954	0.170117	0.243553	0.319589	-0.334649	0.429569	0.322887	-0.255808	-0.261433	-0.359206	-0.426713	0.096378	0.317436	0.277679	0.0679221	-0.150988	-0.302804	0.262112	0.245543	0.299058	0.278465	0.0115043	0.429611	0.401864	-0.255647	-0.207548	0.0292799
Caffeine metabolism	-0.595137	-0.607948	-0.188574	0.902608	0.307929	0.790967	0.29381	-0.47526	0.0817701	-0.447938	0.948363	-0.468331	0.366102	0.246095	-0.558403	-0.82744	-0.445585	0.700634	-0.0247729	0.0600693	-0.448853	-0.493692	-0.122818	-0.467155	-0.923263	0.347278	-0.953853	-0.370024	0.712138	0.170926	0.228316	-0.74482	0.0545787	-0.961174	-0.114975	0.456958	-0.240343	-0.462579	0.125433	0.448461	0.729263	0.706778	0.979084	0.709916	0.522975	0.687169	0.650173	0.085169	-0.776979
Neomycin, kanamycin and gentamicin biosynthesis	-0.549912	-0.615787	-0.795842	0.0367392	0.798207	0.0584428	0.668432	0.297071	-0.639425	-0.767238	0.556253	0.728247	-0.0805917	0.215091	-0.809113	-0.0274564	0.492126	0.560567	-0.0377852	-0.42809	0.11937	0.331449	-0.465452	0.705236	-0.848944	-0.0275217	-0.844022	0.36123	-0.530954	-0.551748	-0.224641	-0.016005	0.323702	0.294577	-0.0999263	0.262777	-0.739573	0.746552	-0.216016	-0.233028	0.160822	0.664378	-0.563151	0.595822	-0.039681	0.836439	0.0615244	-0.709665	-0.2634
Metabolism of xenobiotics by cytochrome P450	-0.00949777	0.000444285	0.089735	0.10553	0.378856	-0.00390397	0.313738	-0.0039936	-0.220735	-0.0256864	0.352647	0.32527	-0.15512	0.104117	-0.0460093	-0.248026	0.328544	0.301447	-0.331479	-0.0945843	0.0678105	0.177317	-0.153244	-0.0280272	-0.131335	0.177444	0.225948	0.124306	-0.169442	-0.299299	-0.0213191	0.313663	-0.286572	-0.220023	0.0285237	-0.0847035	-0.20876	0.0411344	-0.336996	0.202079	-0.412467	0.444648	-0.245639	0.102556	-0.366262	0.538504	-0.281506	0.0388727	-0.145432
Drug metabolism - cytochrome P450	0.199122	-0.00208188	0.277532	0.217723	0.107735	0.278083	0.215581	0.0562146	0.0148951	0.314562	0.200516	0.258309	-0.382336	-0.054261	-0.0531849	-0.1969	0.0968274	0.218054	-0.381015	0.131392	0.0186812	0.00916172	-0.242935	-0.185052	-0.0262923	0.0956025	0.21631	0.189386	-0.172704	-0.177804	0.161498	0.366361	-0.241155	-0.158019	0.150139	0.246033	-0.201079	-0.196611	-0.411301	0.28345	-0.408532	0.321903	-0.334613	-0.130946	-0.275317	0.523713	-0.471838	0.276089	-0.112866
Drug metabolism - other enzymes	-0.260121	-0.328701	-0.210416	0.171899	0.411156	-0.143157	0.244716	0.0578784	-0.367863	-0.000850115	0.0668519	0.218933	0.0296973	-0.158491	-0.341434	-0.0782069	-0.0314893	0.345229	-0.348691	0.0380366	0.108169	0.249352	0.0625009	0.119735	-0.255506	0.312675	-0.0902151	0.150319	-0.105385	-0.247208	-0.344227	-0.0649925	-0.11686	-0.131964	0.00376404	0.241272	-0.134507	-0.00712718	-0.386709	0.0198337	-0.145814	0.374336	-0.0511853	0.31515	-0.221445	0.523256	-0.314091	-0.222549	0.265476
[truncated: 4 more columns]
