# Supplementary material for: CircRIC8B regulates the lipid metabolism of chronic lymphocytic leukemia through miR199b-5p/LPL axis
Source: Exp Hematol Oncol. 2022 Sep 5;11:51. doi: 10.1186/s40164-022-00302-0 (PMC9442988; doi:10.1186/s40164-022-00302-0)
Supplement: Supplementary file 3 — Additional file 3: Table S3. Genes that positively correlated with circRIC8B (R>0.5). [file 40164_2022_302_MOESM7_ESM.xlsx]

## Sheet: Sheet1
Table S3. Genes that positively correlated with circRIC8B (R>0.5).
Gene	R value
LRFN5	0.652255
IGKV3OR2-268	0.606125
TMEM185AP1	0.600126
IGHV3-72	0.587021
IGKV3-11	0.586623
ACOT4	0.583319
SYNDIG1L	0.581576
VSIG10	0.581516
SUSD2	0.58122
ZAN	0.575794
IGKV1D-37	0.572861
AKAP12	0.570349
TMEM151B	0.560456
PTPRVP	0.554524
KB-1592A4.15	0.553343
RP11-527D7.1	0.550106
IGKV1OR2-108	0.549336
PRDM16	0.54871
KL	0.545743
IGHV3-7	0.54348
H1F0	0.543003
RP1-149C7.1	0.539456
SUOX	0.539199
CNTLN	0.537881
RYR1	0.534892
SLC26A7	0.526359
POM121L9P	0.524852
LPL	0.522653
SIX5	0.522302
COL4A1	0.521627
KCNK12	0.519973
TVP23A	0.516664
RP11-798G7.6	0.511403
RP11-478C6.6	0.508343
NPM2	0.507264
C3orf14	0.506134
ACSM5	0.502338
