# Supplementary material for: CircRIC8B regulates the lipid metabolism of chronic lymphocytic leukemia through miR199b-5p/LPL axis
Source: Exp Hematol Oncol. 2022 Sep 5;11:51. doi: 10.1186/s40164-022-00302-0 (PMC9442988; doi:10.1186/s40164-022-00302-0)
Supplement: Supplementary file 9 — Additional file 9: Table S4. Differentially expressed metabolites analyzed by positive ion mode. [file 40164_2022_302_MOESM8_ESM.xlsx]

## Sheet: Sheet1
Table S4. Differentially expressed metabolites analyzed by positive ion mode.
Metabolity	SuperClass	MEAN siRNA	MEAN Control	Fold Change	P-Value
Falimint	Benzenoids	0.279335	0.0597201	4.6774	3.10854e-08
PC(16:1(9Z)/14:0)	Lipids and lipid-like molecules	0.875171	1.06789	0.819536	1.85823e-05
PC(22:2(13Z,16Z)/P-18:0)	Lipids and lipid-like molecules	0.04777	0.079797	0.598644	2.38634e-05
Inosinic acid	Nucleosides, nucleotides, and analogues	0.0209132	0.0442135	0.473006	3.95764e-05
PC(16:1(9Z)/16:1(9Z))	Lipids and lipid-like molecules	0.516739	0.756289	0.683256	0.000116824
PC(14:1(9Z)/P-18:0)	Lipids and lipid-like molecules	0.763848	0.946372	0.807133	0.000161579
PC(22:6(4Z,7Z,10Z,13Z,16Z,19Z)/20:2(11Z,14Z))	Lipids and lipid-like molecules	0.030424	0.0366125	0.830974	0.000353708
PC(20:4(8Z,11Z,14Z,17Z)/P-18:0)	Lipids and lipid-like molecules	0.442618	0.561224	0.788666	0.000459576
Molybdopterin precursor Z	Organoheterocyclic compounds	0.011915	0.0198203	0.601151	0.000586611
Palmitoylethanolamide	Organic acids and derivatives	0.0325839	0.0467503	0.696977	0.000616357
PC(18:0/P-18:1(11Z))	Lipids and lipid-like molecules	0.834113	1.11657	0.747032	0.000670917
LysoPE(16:0/0:0)	Lipids and lipid-like molecules	0.0575287	0.0440842	1.30498	0.000932587
PC(P-18:1(11Z)/22:2(13Z,16Z))	Lipids and lipid-like molecules	0.0890486	0.116977	0.761248	0.000986105
PC(18:1(9Z)/18:0)	Lipids and lipid-like molecules	13.4177	12.2423	1.09601	0.00112004
dIMP	Nucleosides, nucleotides, and analogues	0.0124062	0.0192388	0.644852	0.00120287
N4-Acetylaminobutanal	Organic oxygen compounds	0.53315	0.674425	0.790526	0.00149904
Propionylcarnitine	Lipids and lipid-like molecules	0.804637	1.0667	0.754326	0.00150652
PC(18:0/P-18:0)	Lipids and lipid-like molecules	0.417063	0.505447	0.825138	0.00171221
Turanose	Lipids and lipid-like molecules	0.00940122	0.0127059	0.73991	0.00198851
Acetyl-CoA	Lipids and lipid-like molecules	0.00118494	0.00231257	0.51239	0.00203778
Sphingosine	Organic nitrogen compounds	0.28282	0.357352	0.791434	0.00258598
2-Acetylpyrrolidine	Organoheterocyclic compounds	0.197317	0.232667	0.848066	0.00319592
PC(22:6(4Z,7Z,10Z,13Z,16Z,19Z)/15:0)	Lipids and lipid-like molecules	1.22794	1.00098	1.22674	0.00368087
PC(22:4(7Z,10Z,13Z,16Z)/P-18:0)	Lipids and lipid-like molecules	0.189962	0.226601	0.838312	0.0036943
PC(20:0/P-18:1(11Z))	Lipids and lipid-like molecules	0.119599	0.181455	0.659111	0.00381077
Pyrrolidonecarboxylic acid	Organic acids and derivatives	0.654369	1.07522	0.608588	0.00390345
PC(24:1(15Z)/18:4(6Z,9Z,12Z,15Z))	Lipids and lipid-like molecules	0.0429467	0.0481908	0.891181	0.00441733
Aspartyl-Glutamate	Organic acids and derivatives	0.0585978	0.0759673	0.771356	0.0045646
L-Glutamic acid	Organic acids and derivatives	3.18926	5.0373	0.633127	0.00458023
L-Isoleucine	Organic acids and derivatives	3.55606	2.83879	1.25267	0.00508646
Adenosine 3',5'-diphosphate	Nucleosides, nucleotides, and analogues	0.0140984	0.0225271	0.625841	0.00550513
Choline	Organic nitrogen compounds	7.62594	6.6675	1.14375	0.00652304
2-Methylbutyroylcarnitine	Lipids and lipid-like molecules	0.703826	0.906462	0.776454	0.00678818
LysoPC(P-16:0)	Lipids and lipid-like molecules	0.194688	0.231136	0.842312	0.00697904
2-O-(4,7,10,13,16,19-Docosahexaenoyl)-1-O-hexadecylglycero-3-phosphocholine	Lipids and lipid-like molecules	0.0316768	0.121834	0.260001	0.00748606
Piperidine	Organoheterocyclic compounds	1.17675	0.942261	1.24886	0.00791122
Quindoxin	Organoheterocyclic compounds	0.151582	0.127284	1.19089	0.00860348
Riboflavin	Organoheterocyclic compounds	0.00368427	0.00502937	0.732553	0.00926231
N-methylvaline	Organic acids and derivatives	3.42104	2.83633	1.20615	0.00930724
PC(22:4(7Z,10Z,13Z,16Z)/16:0)	Lipids and lipid-like molecules	1.04745	1.82441	0.574133	0.00945898
p-Cresol glucuronide	Organic oxygen compounds	0.0210253	0.0287365	0.73166	0.00971342
Dehydrophytosphingosine	Organic nitrogen compounds	0.00660439	0.00878332	0.751925	0.0114408
Sphinganine	Organic nitrogen compounds	0.0508021	0.0636625	0.797991	0.0118977
SM(d18:1/14:0)	Lipids and lipid-like molecules	0.236895	0.287582	0.823748	0.0120168
5-Aminopentanamide	Organic acids and derivatives	0.237026	0.391761	0.605028	0.0139644
LysoPC(24:0)	Lipids and lipid-like molecules	0.0475437	0.0352704	1.34798	0.0147218
Isoleucyl-Leucine	Organic acids and derivatives	0.0414624	0.0201007	2.06274	0.0149552
N-Acetylputrescine	Organic acids and derivatives	0.519351	0.672642	0.772105	0.0153047
PC(18:0/P-16:0)	Lipids and lipid-like molecules	2.75163	3.80115	0.723895	0.0157432
PC(15:0/P-18:1(9Z))	Lipids and lipid-like molecules	0.138295	0.0968131	1.42847	0.0160405
NAD	Nucleosides, nucleotides, and analogues	0.0153841	0.0268125	0.573767	0.0174874
1,4-Dideoxy-1,4-imino-D-ribitol	Organoheterocyclic compounds	0.529794	0.747301	0.708943	0.0178158
L-Hexanoylcarnitine	Lipids and lipid-like molecules	0.0244814	0.0182814	1.33914	0.0181763
Adenosine	Nucleosides, nucleotides, and analogues	11.9735	4.77356	2.5083	0.0187775
PC(18:1(9Z)/P-18:1(11Z))	Lipids and lipid-like molecules	0.398783	0.471133	0.846434	0.0197511
Neopterin	Organoheterocyclic compounds	0.00441757	0.00580163	0.761436	0.0209659
5-Aminopentanoic acid	Organic acids and derivatives	0.259961	0.307402	0.845671	0.0216124
lysoPC(26:0)	Lipids and lipid-like molecules	0.0145135	0.0174712	0.830711	0.0221182
Creatinine	Organic acids and derivatives	2.45172	2.13855	1.14644	0.0227357
2-O-Acetylarbutin	Organic oxygen compounds	0.00848546	0.0170897	0.496526	0.0229843
Isotheaflavin	Phenylpropanoids and polyketides	0.0279029	0.035849	0.778346	0.0232779
PA(16:0/18:1(9Z))	Lipids and lipid-like molecules	0.0303893	0.0364601	0.833494	0.0243368
Threoninyl-Alanine	Organic acids and derivatives	0.01937	0.00394219	4.9135	0.0243435
Glycerylphosphorylethanolamine	Organic acids and derivatives	0.029597	0.0194184	1.52417	0.0246068
2-acetyl-1-alkyl-sn-glycero-3-phosphocholine	Lipids and lipid-like molecules	0.480348	0.400086	1.20061	0.0248424
L-Methionine	Organic acids and derivatives	0.505311	0.41983	1.20361	0.0262612
PI(20:1(11Z)/18:1(9Z))	Lipids and lipid-like molecules	0.0233748	0.0383334	0.609776	0.0270929
PC(16:1(9Z)/P-18:0)		0.762935	1.0489	0.727368	0.0277806
Dedimethylchlorpromazine	Organoheterocyclic compounds	0.0063918	0.00801328	0.797651	0.0283054
Isoleucyl-Valine	Organic acids and derivatives	0.0309828	0.0155121	1.99734	0.0311645
N-Hexadecanoylpyrrolidine	Organoheterocyclic compounds	0.00553696	0.00410549	1.34867	0.0312593
Montecristin	Lipids and lipid-like molecules	0.0366299	0.0575164	0.636859	0.0314644
PC(24:1(15Z)/14:1(9Z))	Lipids and lipid-like molecules	2.13742	2.30623	0.926804	0.0314951
Tetradecanoylcarnitine	Lipids and lipid-like molecules	0.0839196	0.0492017	1.70563	0.0321311
Luteone 7-glucoside	Phenylpropanoids and polyketides	0.00298634	0.00216269	1.38085	0.032251
PE(P-18:1(11Z)/18:2(9Z,12Z))	Lipids and lipid-like molecules	1.24614	1.35126	0.922205	0.0330776
PC(24:1(15Z)/18:2(9Z,12Z))	Lipids and lipid-like molecules	0.0671746	0.0751697	0.893639	0.0334887
5'-Methylthioadenosine	Nucleosides, nucleotides, and analogues	0.0901025	0.122477	0.735666	0.0346195
LysoPI(18:0/0:0)	Lipids and lipid-like molecules	0.0283094	0.023757	1.19163	0.0353455
2-O-(5,8,11,14,17-Eicosapentaenoyl)-1-O-hexadecylglycero-3-phosphocholine	Lipids and lipid-like molecules	0.096762	0.11481	0.842804	0.0359651
L-Lysine	Organic acids and derivatives	0.112819	0.152916	0.737781	0.0364124
Isoleucyl-Phenylalanine	Organic acids and derivatives	0.00882786	0.00479695	1.84031	0.0364817
Methionyl-Arginine	Organic acids and derivatives	0.0111424	0.00368731	3.02181	0.0371283
PC(20:3(8Z,11Z,14Z)/P-18:0)	Lipids and lipid-like molecules	0.314582	0.52889	0.594797	0.0407114
L-Gulose	Organic oxygen compounds	0.728832	0.816556	0.892568	0.0411305
LysoPE(20:3(11Z,14Z,17Z)/0:0)	Lipids and lipid-like molecules	0.00857686	0.0167982	0.510582	0.0437349
Alanyl-Isoleucine	Organic acids and derivatives	0.0157876	0.00698167	2.2613	0.0440495
5-Hydroxy-7-methoxy-2-tritriacontyl-4H-1-benzopyran-4-one	Organoheterocyclic compounds	0.129366	0.14943	0.865728	0.0443727
PC(20:2(11Z,14Z)/P-18:0)	Lipids and lipid-like molecules	0.313776	0.356264	0.880739	0.0456701
1-Methyl 2-galloylgalactarate	Organic oxygen compounds	0.0111385	0.0123293	0.90342	0.0457619
UDP-N-acetyl-alpha-D-galactosamine	Nucleosides, nucleotides, and analogues	0.0323367	0.0461487	0.700706	0.0466765
Octadecanamide	Lipids and lipid-like molecules	0.0121317	0.015863	0.764779	0.0469316
Phosphoric acid	Homogeneous non-metal compounds	0.273958	0.325339	0.842068	0.0491427
PC(22:5(7Z,10Z,13Z,16Z,19Z)/16:1(9Z))	Lipids and lipid-like molecules	0.184752	0.153157	1.20629	0.0499448
